# Supplementary material for: The Modulatory Properties of Astragalus membranaceus Treatment on Triple-Negative Breast Cancer: An Integrated Pharmacological Method
Source: Front Pharmacol. 2019 Oct 14;10:1171. doi: 10.3389/fphar.2019.01171 (PMC6802460; doi:10.3389/fphar.2019.01171)
Supplement: Supplementary file 2 [file Table_2.xls]

## Sheet: Sheet1
Table S2 Raw data for targets prediction of small molecular components in Astragalus membranaceus from the TCMSP, SwissTargetPrediction and PharmMapper databases.
Molecule Name	pubchem ID
Mairin	64971	AKR1B10	POLB	AKR1B1	AKR1B15	AKR1A1	AKR1E2	SAE1/UBA2	MAPT	HSD11B1	HSD11B1L	NR1H4	CDC25A	CDC25B	TOP2A	TOP2B	PGR
Jaranol	5318869	ADORA1	ADORA3	DYRK1A	ABCG2	MAPT	PLG	NOX4	LPA	ADORA2A	AKR1B10	AKR1B1	AKR1B15	MCL1	ALOX5	ALOX15	NOS2	PTGS1	AR	SCN5A	PTGS2	ESR2	DPP4	HSP90	cdk-2	CHEK1	PRSS1	Ncoa2	CALM
hederagenin	73299	PTPN2	PTPN1	HSD11B1	HSD11B1L	TDP1	POLB	AKR1B10	AKR1B1	AKR1B15	AKR1A1	AKR1E2	PLA2G1B	PTPRF	ACP1	PTPRD	PGR	NCOA2	CHRM3	CHRM1	GABRA2	GABRA3	CHRM2	ADRA1B	GABRA1	GRIA2	GABRA6	GABRA5	IGHG1	ADH1B	ADH1C	lYSOZ1	COBT	PTGS1	SCN5A	PTGS2	RARA	PDE3A	SLC6A2	CYPS
(3S,8S,9S,10R,13R,14S,17R)-10,13-dimethyl-17-[(2R,5S)-5-propan-2-yloctan-2-yl]-2,3,4,7,8,9,11,12,14,15,16,17-dodecahydro-1H-cyclopenta[a]phenanthren-3-ol	15976101	AR	TDP1	CYP19A1	HMGCR	CYP51A1	NR1H2	NR1H3	CYP17A1	LDLR	VLDLR	LRP8	SREBF2	SREBF1	ESR1	ESR2	PGR
isorhamnetin	5281654	CYP1A2	XDH	CYP1B1	CYP1A1	AOX1	MAPT	AKR1B1	AKR1B15	AKR1B10	NOX4	AKR1A1	AKR1E2	ABCC1	ABCC3	ABCC2	NOS2	PTGS1	ESR1	AR	PPARG	PTGS2	PTPN1	ESR2	DPP4	MAPK14	GSK3B	HSP90	CDK2	PIK3CG	TRYP1	PIM1	CCNA2	NCOA6	PYGM	PPARD	CHEK1	Akr1b1	Ncoa1	F7	NOS3	ACHE	GABRA1	MAOB	GRIA2	RELA	XDH	NCF1	OLR1
3,9-di-O-methylnissolin	15689655	PTPN1	PTPN2	FYN	YES1	FGR	SRC	FRK	CRYZ	ALOX15B	ALOX5	ALOX15	ALOX12	ALOXE3	ALOX12B	CYP19A1	NOS2	PTGS1	CHRM3	CHRM1	ESR1	ADRB1	SCN5A	PTGS2	NOS3	HTR3A	ADRA2C	RXRA	ACHE	PDE3A	ADRA1B	ADRB2	ADRA1D	OPRM1	GABRA1	TRYP1	NCOA2
7-O-methylisomucronulatol	15689652	ALOX15B	ALOX5	ALOX15	ALOX12	ALOXE3	ALOX12B	FYN	YES1	FGR	SRC	FLT1	FLT4	KDR	FRK	MET	NOS2	PTGS1	DRD1	CHRM3	KCNH2	CHRM1	ESR1	AR	ADRB1	SCN5A	PPARG	F10	CHRM5	PTGS2	NOS3	ADRA2C	CHRM4	RXRA	OPRD1	PDE3A	HTR2A	ADRA1A	CHRM2	ADRA1B	SLC6A3	ADRB2	ADRA1D	SLC6A4	ESR2	GABRA1	DPP4	MAPK14	GSK3B
(6aR,11aR)-9,10-dimethoxy-6a,11a-dihydro-6H-benzofurano[3,2-c]chromen-3-ol	14077830	CRYZ	PTPN1	PTPN2	FLT1	FLT4	KDR	CYP19A1	MET	FGFR1	FGFR2	FGFR4	FGFR3	ALOX15B	ALOX5	ALOX15	NOS2	PTGS1	CHRM3	CHRM1	ESR1	SCN5A	PTGS2	HTR3A	RXRA	ACHE	ADRA1B	ADRB2	ADRA1D	GABRA1	HSP90	CHRNA7	TRYP1	NCOA2	NCOA1	CHRM4
Bifendate	108213	TDP1	ALOX5	ALOX12	ALOX15B	ALOX12B	ALOX15	ALOXE3	MAPT	ADORA1	F10	F9	F7	HSP90AA1	HSP90AB1	HSP90B1	PTGS2	KDR	MET	HSP90	KCNMA1	PTGS1	TOP2
formononetin	5280378	MAPT	HSD17B2	HSD11B2	CYP19A1	CBR1	CBR3	ESR1	ESR2	EGFR	ERBB2	ERBB3	ERBB4	TDP1	HSD17B1	RDH8	NOS2	PTGS1	CHRM1	ESR1	AR	PPARG	PTGS2	RXRA	PDE3A	ADRA1A	SLC6A3	ADRB2	SLC6A4	ESR2	DPP4	MAPK14	GSK3B	HSP90	CDK2	MAOB	CHEK1	TRYP1	PIM1	CCNA2	NOS3	ACHE	JUN	PPARG	IL4	SIRT1	ATP5F1B	MTND6	HSD3B2
isoflavanone	160767	CYP19A1	MAOA	MAOB	ALOX5	ALOX15B	ALOX15	ALOX12	ALOX12B	ALOXE3	ESR1	ESR2	PTPN1	PTPN2	MAPT	MBNL1
Calycosin	5280448	MAPT	HSD17B2	HSD11B2	ESR1	ESR2	TDP1	ALOX5	ALOX15	ALOX12	ALOX15B	ALOX12B	ALOXE3	ADORA1	CYP19A1	EGFR	NOS2	PTGS1	ESR1	AR	PPARG	PTGS2	RXRA	PDE3A	ESR2	DPP4	MAPK14	GSK3B	HSP90	CDK2	CHEK1	TRYP1	CCNA2	NCOA2	CAMKK2	ADRB2
kaempferol	5280863	CYP1A2	ABCB1	ALOX5	HSD17B1	AKR1B1	ALOX15	ALOX12	ABCC1	AHR	HSD17B2	XDH	DYRK1A	CYP1B1	NOX4	TDP1	NOS2	PTGS1	AR	PPARG	PTGS2	HSP90	PIK3CG	NCOA2	DPP4	TRYP1	PGR	CHRM1	NOS3	GABRA2	ACHE	SLC6A2	CHRM2	ADRA1B	GABRA1	TOP2	F7	RELA	IKBKB	AKT1	BCL2	BAX	TNF	JUN	AHSA1	CASP3	MAPK8	XDH	MMP1
(3R)-3-(2-hydroxy-3,4-dimethoxyphenyl)chroman-7-ol	10380176	ALOX15B	ALOX5	ALOX15	ALOX12	ALOXE3	ALOX12B	FLT1	FLT4	KDR	MAPT	MET	CYP19A1	FYN	YES1	FGR
1,7-Dihydroxy-3,9-dimethoxy pterocarpene	5316760	MAPT	ESR1	ESR2	PLA2G1B	PTPN1	PTPN2	ADORA3	PTGS1	PTGS2	MBNL1	MBNL2	MBNL3	ADORA1	ADORA2A	DYRK1A	PTGS2	RXRA	HSP90	TRYP1
quercetin	5280343	CA12	EGFR	CA1	CA2	PLA2G1B	ERBB2	MPO	CYP1A2	CDK1	CA3	PRSS1	MMP2	MMP3	ALOX5	MAPT	PTGS1	AR	PPARG	PTGS2	HSP90	PIK3CG	NCOA2	DPP4	TRYP1	TOP2	KCNH2	SCN5A	F10	ADRB2	MMP3	F7	NOS3	RXRA	ACHE	GABRA1	MAOB	RELA	EGFR	AKT1	VEGFA	CCND1	BCL2	BCL2L1	FOS	CDKN1	EIF6	BAX	CASP9
Astragalus polysaccharide	2782115	MBNL2	MBNL3	MAPT	GFER	GSK3B	GSK3A	TDP1	CYP19A1	DYRK1A	GRM5	MAPK10	MAPK14	MAPK8	MAPK9	MBNL1
Astragaloside IV	13943297	FGF1	FGF2	VEGFA	HPSE	HPSE2	CHRM1	CHRM2	CHRM4	CHRM5	CHRM3	ADRA1D	ADRA1A	ADRA1B	CDK1	CDK4
[truncated: 113 more columns]
